# Supplementary material for: Novel Adamantane–Sclareol Hybrids Exploit ROS Vulnerability to Overcome Multidrug-Resistance in Glioblastoma Cells
Source: Molecules. 2025 Dec 12;30(24):4756. doi: 10.3390/molecules30244756 (PMC12735718; doi:10.3390/molecules30244756)
Supplement: Supplementary file 1 [file molecules-30-04756-s001.zip]

Archive with 1 entries (1 files):
- molecules-4030340-supplementary.pdf
